# Supplementary material for: Mitochondrial Elongation and OPA1 Play Crucial Roles during the Stemness Acquisition Process in Pancreatic Ductal Adenocarcinoma
Source: Cancers (Basel). 2022 Jul 14;14(14):3432. doi: 10.3390/cancers14143432 (PMC9322438; doi:10.3390/cancers14143432)
Supplement: Supplementary file 1 [file cancers-14-03432-s001.zip]

Archive with 6 entries (5 files):
- cancers-1773998-supplementary/
- cancers-1773998-supplementary/Figure S1.jpg
- cancers-1773998-supplementary/Figure S2.jpg
- cancers-1773998-supplementary/Figure S3.jpg
- cancers-1773998-supplementary/Figure S4.jpg
- cancers-1773998-supplementary/Full_length_blots_16_July_2022.pdf
